# Supplementary material for: Cobalt-catalyzed atroposelective C−H activation/annulation to access N−N axially chiral frameworks
Source: Nat Commun. 2023 Aug 29;14:5271. doi: 10.1038/s41467-023-40978-4 (PMC10465517; doi:10.1038/s41467-023-40978-4)
Supplement: Supplementary file 4 — Supplementary Data 1 [file 41467_2023_40978_MOESM4_ESM.xlsx]

## Sheet: Sheet1
Cartesian coordinates of the calculated structures
Ra-3aa
O	1.12415	-2.37858	0.135476
N	0.728364	-0.158821	-0.179193
N	-0.610877	-0.442641	-0.09514
C	1.58626	-1.26012	-0.002548
N	-0.973405	-1.156	-2.36183
C	3.44492	0.409662	-0.045537
C	3.01629	-0.92854	0.020447
C	4.82638	0.673064	0.002546
C	1.14649	1.17627	-0.243005
C	2.46648	1.459	-0.170117
C	0.114932	2.22829	-0.405988
C	3.93993	-1.9747	0.140258
C	-0.764649	-0.07887	2.4137
C	-1.30349	-0.551303	1.10767
C	-2.51988	-1.1223	0.882098
C	-1.34957	-1.04036	-1.09813
C	-0.791383	2.18559	-1.47113
C	5.29279	-1.69528	0.183306
C	-2.57467	-1.4512	-0.519346
C	5.73214	-0.364565	0.11351
C	-1.7599	4.26989	-0.732537
C	-3.49733	-2.04385	-1.38113
C	-3.14944	-0.466098	3.19079
C	-3.536	-1.3123	1.96936
C	-1.7222	3.20429	-1.63042
C	-0.855046	4.32007	0.322779
C	0.081484	3.30255	0.486523
C	-1.87992	-1.74114	-3.15003
C	-1.66378	-0.61758	3.53577
C	-3.13204	-2.19068	-2.71412
H	3.5634	-2.99131	0.193492
H	6.0149	-2.50071	0.269231
H	6.79573	-0.147487	0.146416
H	5.17169	1.70152	-0.051326
H	0.783974	3.33016	1.31502
H	-0.879429	5.14727	1.02553
H	-2.49314	5.06067	-0.858119
H	-2.4206	3.16747	-2.46066
H	-0.749907	1.36322	-2.17981
H	2.78689	2.49145	-0.249464
H	-1.597	-1.85561	-4.19344
H	-3.80793	-2.64932	-3.42745
H	-4.46493	-2.38551	-1.02413
H	0.268615	-0.423679	2.54631
H	-0.739478	1.01995	2.42987
H	-3.36044	0.589414	2.97648
H	-3.76524	-0.7484	4.05036
H	-4.53471	-1.02876	1.61702
H	-3.59546	-2.37227	2.25122
H	-1.43769	-1.67903	3.69425
H	-1.43371	-0.096976	4.47016
Ra-3ua
O	1.05221	-2.32306	0.649377
N	0.415764	-0.197051	0.145262
N	-0.852677	-0.553851	0.529063
C	1.38237	-1.211	0.277085
N	-1.57178	-1.55121	-1.5364
C	3.04813	0.538754	-0.358949
C	2.7551	-0.798923	-0.036752
C	4.3852	0.884792	-0.628978
C	0.697732	1.13719	-0.174168
C	1.97817	1.50108	-0.412002
C	-0.427547	2.09968	-0.248259
C	3.76879	-1.76344	0.021999
C	-0.44612	0.081268	2.90397
C	-1.26957	-0.583196	1.86019
C	-2.44007	-1.27678	1.93438
C	-1.70699	-1.32107	-0.239848
C	-1.5299	1.86019	-1.07619
C	5.07504	-1.40459	-0.250399
C	-2.74281	-1.76136	0.615182
C	5.379	-0.074087	-0.576909
C	-2.47781	3.98504	-0.431413
C	-3.74865	-2.52493	0.021656
C	-2.54799	2.80129	-1.16408
C	-1.38064	4.22951	0.38789
C	-0.356378	3.29083	0.478909
C	-2.5463	-2.2986	-2.06181
C	-3.6355	-2.79614	-1.3362
H	3.49833	-2.78221	0.280411
H	5.8644	-2.14838	-0.213093
H	6.40647	0.204898	-0.791287
H	4.62501	1.91372	-0.881917
H	0.499597	3.47365	1.12294
H	-1.32067	5.15001	0.960352
H	-3.27715	4.71648	-0.501869
H	-3.39803	2.61115	-1.81194
H	-1.57299	0.947426	-1.66337
H	2.1873	2.52873	-0.686165
H	-2.46011	-2.51181	-3.12426
H	-4.38506	-3.39058	-1.84683
H	-4.58738	-2.90006	0.601025
H	0.529255	-0.410473	2.99708
H	-0.274876	1.13658	2.6642
H	-0.95276	0.020716	3.86823
H	-3.01779	-1.43368	2.83411
TS3aa
O	1.40837	-1.34999	1.77374
N	0.652906	-0.020552	0.038208
N	-0.651053	-0.544002	0.021531
C	1.64768	-0.677851	0.792318
N	-1.84155	1.2737	-1.0791
C	3.23438	0.575606	-0.667149
C	2.98512	-0.520503	0.177779
C	4.49967	0.694871	-1.25588
C	0.955078	1.33594	-0.277562
C	2.20704	1.59816	-0.714166
C	0.104298	2.424	0.262634
C	3.9697	-1.47558	0.431936
C	-0.028491	-3.07151	0.33863
C	-0.97472	-1.90946	0.214808
C	-2.32185	-2.0753	0.040029
C	-1.78395	0.08877	-0.490186
C	-0.022346	3.64571	-0.40144
C	5.20814	-1.35696	-0.18173
C	-2.857	-0.828314	-0.39998
C	5.46846	-0.270403	-1.02364
C	-1.3595	4.5008	1.41671
C	-4.10856	-0.397968	-0.843055
C	-2.08702	-4.50028	0.578873
C	-3.04067	-3.38824	0.134021
C	-0.752628	4.67686	0.173127
C	-1.22037	3.28924	2.0859
C	-0.488473	2.25219	1.51617
C	-3.04451	1.65367	-1.50253
C	-0.737193	-4.35024	-0.121238
C	-4.20247	0.875163	-1.38479
H	3.74203	-2.29966	1.10161
H	5.97691	-2.10183	-0.003912
H	6.44332	-0.174767	-1.49217
H	4.71752	1.55124	-1.88754
H	-0.377945	1.30611	2.04168
H	-1.68196	3.14811	3.05861
H	-1.93568	5.30649	1.86114
H	-0.859334	5.61996	-0.354789
H	0.417535	3.76571	-1.38743
H	2.49661	2.6322	-0.866933
H	-3.08881	2.63043	-1.97976
H	-5.14776	1.2606	-1.75052
H	-4.97416	-1.05246	-0.788154
H	0.864546	-2.89371	-0.273333
H	0.319191	-3.19387	1.36729
H	-1.93284	-4.44222	1.6637
H	-2.52908	-5.47911	0.369933
H	-3.88672	-3.31142	0.827736
H	-3.46892	-3.63537	-0.847397
H	-0.889512	-4.32316	-1.20765
H	-0.092845	-5.2077	0.096017
TS3ua
O	1.71182	-1.33994	1.84229
N	0.556027	-0.381926	0.080878
N	-0.527211	-1.27871	0.107937
C	1.7162	-0.668863	0.832199
N	-2.18015	0.043835	-1.09466
C	2.81601	0.963105	-0.69762
C	2.93047	-0.129327	0.179884
C	3.97335	1.44986	-1.31768
C	0.418316	0.991887	-0.276665
C	1.52164	1.61497	-0.745961
C	-0.726278	1.78095	0.238938
C	4.1653	-0.725278	0.436522
C	0.804129	-3.47176	0.594073
C	-0.436714	-2.66123	0.38607
C	-1.67531	-3.21546	0.226971
C	-1.79179	-1.03662	-0.433998
C	-1.22017	2.88018	-0.467262
C	5.29698	-0.249509	-0.209618
C	-2.55315	-2.2193	-0.281159
C	5.19621	0.837599	-1.08439
C	-2.74973	3.35792	1.33641
C	-3.87161	-2.19321	-0.741991
C	-2.2272	3.66271	0.07956
C	-2.24986	2.27074	2.04549
C	-1.23789	1.48346	1.50385
C	-3.43606	0.035796	-1.53153
C	-4.32085	-1.03714	-1.35909
H	4.21376	-1.55667	1.13359
H	6.2612	-0.714367	-0.031359
H	6.0873	1.21436	-1.57745
H	3.9062	2.3111	-1.97611
H	-0.842937	0.636914	2.06149
H	-2.64537	2.03224	3.02817
H	-3.54243	3.96723	1.75936
H	-2.61565	4.50851	-0.480022
H	-0.839271	3.08874	-1.46311
H	1.47355	2.682	-0.933271
H	-3.75505	0.92749	-2.0669
H	-5.33321	-0.963869	-1.74062
H	-4.5113	-3.06535	-0.642358
H	1.61887	-3.13895	-0.056759
H	1.16881	-3.45712	1.62051
H	0.560202	-4.49974	0.317653
H	-1.89178	-4.26428	0.371733
Sa-3aa
O	1.12415	-2.37858	-0.135476
N	0.728364	-0.158821	0.179193
N	-0.610877	-0.442641	0.09514
C	1.58626	-1.26012	0.002548
N	-0.973405	-1.156	2.36183
C	3.44492	0.409662	0.045537
C	3.01629	-0.92854	-0.020447
C	4.82638	0.673064	-0.002546
C	1.14649	1.17627	0.243005
C	2.46648	1.459	0.170117
C	0.114932	2.22829	0.405988
C	3.93993	-1.9747	-0.140258
C	-0.764649	-0.07887	-2.4137
C	-1.30349	-0.551303	-1.10767
C	-2.51988	-1.1223	-0.882098
C	-1.34957	-1.04036	1.09813
C	-0.791383	2.18559	1.47113
C	5.29279	-1.69528	-0.183306
C	-2.57467	-1.4512	0.519346
C	5.73214	-0.364565	-0.11351
C	-1.7599	4.26989	0.732537
C	-3.49733	-2.04385	1.38113
C	-3.14944	-0.466098	-3.19079
C	-3.536	-1.3123	-1.96936
C	-1.7222	3.20429	1.63042
C	-0.855046	4.32007	-0.322779
C	0.081484	3.30255	-0.486523
C	-1.87992	-1.74114	3.15003
C	-1.66378	-0.61758	-3.53577
C	-3.13204	-2.19068	2.71412
H	3.5634	-2.99131	-0.193492
H	6.0149	-2.50071	-0.269231
H	6.79573	-0.147487	-0.146416
H	5.17169	1.70152	0.051326
H	0.783974	3.33016	-1.31502
H	-0.879429	5.14727	-1.02553
H	-2.49314	5.06067	0.858119
H	-2.4206	3.16747	2.46066
H	-0.749907	1.36322	2.17981
H	2.78689	2.49145	0.249464
H	-1.597	-1.85561	4.19344
H	-3.80793	-2.64932	3.42745
H	-4.46493	-2.38551	1.02413
H	0.268615	-0.423679	-2.54631
H	-0.739478	1.01995	-2.42987
H	-3.36044	0.589414	-2.97648
H	-3.76524	-0.7484	-4.05036
H	-4.53471	-1.02876	-1.61702
H	-3.59546	-2.37227	-2.25122
H	-1.43769	-1.67903	-3.69425
H	-1.43371	-0.096976	-4.47016
Sa-3ua
O	1.05221	-2.32306	-0.649377
N	0.415764	-0.197051	-0.145262
N	-0.852677	-0.553851	-0.529063
C	1.38237	-1.211	-0.277085
N	-1.57178	-1.55121	1.5364
C	3.04813	0.538754	0.358949
C	2.7551	-0.798923	0.036752
C	4.3852	0.884792	0.628978
C	0.697732	1.13719	0.174168
C	1.97817	1.50108	0.412002
C	-0.427547	2.09968	0.248259
C	3.76879	-1.76344	-0.021999
C	-0.44612	0.081268	-2.90397
C	-1.26957	-0.583196	-1.86019
C	-2.44007	-1.27678	-1.93438
C	-1.70699	-1.32107	0.239848
C	-1.5299	1.86019	1.07619
C	5.07504	-1.40459	0.250399
C	-2.74281	-1.76136	-0.615182
C	5.379	-0.074087	0.576909
C	-2.47781	3.98504	0.431413
C	-3.74865	-2.52493	-0.021656
C	-2.54799	2.80129	1.16408
C	-1.38064	4.22951	-0.38789
C	-0.356378	3.29083	-0.478909
C	-2.5463	-2.2986	2.06181
C	-3.6355	-2.79614	1.3362
H	3.49833	-2.78221	-0.280411
H	5.8644	-2.14838	0.213093
H	6.40647	0.204898	0.791287
H	4.62501	1.91372	0.881917
H	0.499597	3.47365	-1.12294
H	-1.32067	5.15001	-0.960352
H	-3.27715	4.71648	0.501869
H	-3.39803	2.61115	1.81194
H	-1.57299	0.947426	1.66337
H	2.1873	2.52873	0.686165
H	-2.46011	-2.51181	3.12426
H	-4.38506	-3.39058	1.84683
H	-4.58738	-2.90006	-0.601025
H	0.529255	-0.410473	-2.99708
H	-0.274876	1.13658	-2.6642
H	-0.95276	0.020716	-3.86823
H	-3.01779	-1.43368	-2.83411
